# Supplementary material for: Cytotype diversity and genome size variation in Knautia (Caprifoliaceae, Dipsacoideae)
Source: BMC Evol Biol. 2015 Jul 17;15:140. doi: 10.1186/s12862-015-0425-y (PMC4504173; doi:10.1186/s12862-015-0425-y)
Supplement: Additional file 2: Table S1. — Voucher information and genome size data. More information can be retrieved from http://www.uibk.ac.at/botany/balkbiodiv/?BALKBIODIV under “Sampling sites”. [file 12862_2015_425_MOESM2_ESM.xlsx]

## Sheet: Sheet1
Supplementary Table S1. Voucher information and genome size data. More information can be retrieved from http://www.uibk.ac.at/botany/balkbiodiv/?BALKBIODIV under "Sampling sites"
ID	Genus	Species	Authority	Country	Latitude	Longitude	Collectors	Id Herbarium	Relative Genome Size	RGS - standard deviation	Monoploid Relative Genome Size	Number of measured Individuals (RGS)	Absolute Genome Size Indiv. 1	Absolute Genome Size Indiv. 2	Estimated Ploidy (RGS)	Chromosomes counted
K107	Knautia	adriatica	Ehrend.	Croatia	43.7598	15.9535	S. Bogdanović & I. Rešetnik	ZA	0.5794	0.0206964	0.14485	5			4x
K120	Knautia	adriatica	Ehrend.	Croatia	43.76	15.9535	M. Milović	ZA	0,559854526334239*			1			4x
K123	Knautia	adriatica	Ehrend.	Croatia	44.0835	15.3016	M. Milović	ZA	0,553453677596401*	0.00754547		2			4x
K008	Knautia	albanica	Briq.	Montenegro	43.1789	18.8778	P. Schönswetter, B. Frajman & D. Kutnjak	IB	0.285899	0.00244196	0.14295	10	7.64226	7.25497	2x
K009	Knautia	albanica	Briq.	Montenegro	42.4864	19.4664	P. Schönswetter, B. Frajman & D. Kutnjak	IB	0.290722	0.00253956	0.145361	10			2x
K239	Knautia	ambigua	Boiss. & Orph	Bulgaria	42.6853	25.0584	M. Niketić & G. Tomović	BEOU	0.296269	0.00644409	0.148135	5			2x
K240	Knautia	ambigua	Boiss. & Orph	Bulgaria	41.903	24.9153	M. Niketić & G. Tomović	BEOU	0.291399	1.3261e-05	0.1457	5			2x
K241	Knautia	ambigua	Boiss. & Orph	Bulgaria	42.7496	25.3259	M. Niketić & G. Tomović	BEOU	0.284764	0.00245543	0.142382	2			2x
K242	Knautia	ambigua	Boiss. & Orph	Bulgaria	41.8393	24.1518	M. Niketić & G. Tomović	BEOU	0.279068	4.97063e-05	0.139534	5			2x
K344	Knautia	ambigua	Boiss. & Orph	Bulgaria	41.7686	23.425	M. Štech	IB	0.300115	0.00288485	0.150057	5			2x
K429	Knautia	ambigua	Boiss. & Orph	Bulgaria	41.4167	23.6136	R. Flatscher & D. Reich	IB	0.297924	0.00137359	0.148962	5			2x
K432	Knautia	ambigua	Boiss. & Orph	Bulgaria	41.6767	24.3989	R. Flatscher & D. Reich	IB	0.297929	0.000228148	0.148964	5			2x
K012	Knautia	arvensis	(L.) Coult.	Austria	46.7689	13.7561	B. Frajman & P. Schönswetter	IB	0.277722	0.00745182	0.138861	5			2x
K013	Knautia	arvensis	(L.) Coult.	Austria	46.8017	14.5522	B. Frajman & P. Schönswetter	IB	0.280057	0.00431084	0.140028	5			2x
K014	Knautia	arvensis	(L.) Coult.	Italy	45.8069	11.0989	B. Frajman, R. Flatscher & P. Schönswetter	IB	0.298812	0.00295226	0.149406	5			2x
K065	Knautia	arvensis	(L.) Coult.	Bosnia & Herzegovina	43.9608	17.8964	P. Schönswetter, B. Frajman & D. Kutnjak	IB	0.287735	0.000320953	0.143868	5			2x
K066	Knautia	arvensis	(L.) Coult.	Bosnia & Herzegovina	43.9581	17.8817	P. Schönswetter, B. Frajman & D. Kutnjak	IB	0.296139	0.00188454	0.148069	10			2x
K075	Knautia	arvensis	(L.) Coult.	Austria	48.3333	15.4725	C. Pachschwöll	IB	0.571057	0.0126159	0.142764	5			4x
K076	Knautia	arvensis	(L.) Coult.	Austria	47.6936	14.1411	C. Pachschwöll & T. Wallmann	IB	0.575728	0.00225311	0.143932	5			4x
K077	Knautia	arvensis	(L.) Coult.	Austria	46.5517	14.6644	L. Schratt-Ehrendorfer	IB	0.276577	0.0176008	0.138288	5			2x
K078	Knautia	arvensis	(L.) Coult.	Hungary	47.7433	18.7531	K. Bardy	IB	0.284061	0.00182479	0.142031	5			2x
K116	Knautia	arvensis	(L.) Coult.	Croatia	45.7702	15.9276	S. Bogdanović	ZA	0.280182	0.000422233	0.140091	5			2x
K126	Knautia	arvensis	(L.) Coult.	Croatia	45.287	14.6492	S. Bogdanović & I. Rešetnik	AGR	0.559752	0.00422575	0.139938	5			4x
K223	Knautia	arvensis	(L.) Coult.	Serbia	43.2914	22.2519	M. Niketić	BEO	0.276517	0.00415606	0.138258	4			2x
K236	Knautia	arvensis	(L.) Coult.	Serbia	43.7686	21.9052	D. Lakušić, S. Vukojičić, N. KuzmanoviĆ, K. Jakovljević & E. Kabaš	BEOU	0.278028		0.139014	3			2x
K304	Knautia	arvensis	(L.) Coult.	Slovenia	46.0967	14.375	B. Frajman	IB	0.299431	0.000671876	0.149716	5			2x
K308	Knautia	arvensis	(L.) Coult.	Austria	47.2706	11.3739	P. Kirchweger	IB	0.294391	0.000864313	0.147195	9			2x
K311	Knautia	arvensis	(L.) Coult.	Austria	46.7881	12.8969	B. Frajman	IB	0.297432	0.00339189	0.148716	5			2x
K315	Knautia	arvensis	(L.) Coult.	Croatia	46.0883	15.8089	B. Frajman	IB	0.291754	0.00110128	0.145877	5			2x
K331	Knautia	arvensis	(L.) Coult.	Italy	44.0608	10.2981	B. Frajman & S. Bogdanović	IB	0.299037	0.00670324	0.149518	9			2x
K333	Knautia	arvensis	(L.) Coult.	Italy	45.8453	10.9725	B. Frajman	IB	0.2893	0.000715599	0.14465	5			2x
K334	Knautia	arvensis	(L.) Coult.	Italy	45.8011	10.91	B. Frajman	IB	0.288119	0.0026813	0.14406	5			2x
K338	Knautia	arvensis	(L.) Coult.	Italy	45.6161	10.7756	B. Frajman	IB	0.296091	0.00590789	0.148045	9			2x
K340	Knautia	arvensis	(L.) Coult.	Italy	46.1728	11.0097	B. Frajman	IB	0.294767	0.00321494	0.147384	9			2x
K343	Knautia	arvensis	(L.) Coult.	Austria	47.8372	14.1706	P. Kirchweger	IB	0.55965	0.0201835	0.139913	5			4x
K357	Knautia	arvensis	(L.) Coult.	Slovenia	46.54	15.9722	B. Frajman	IB	0.296914	0.00167687	0.148457	9			2x
K358	Knautia	arvensis	(L.) Coult.	Italy	45.9253	9.33417	C. Pachschwöll, C. Gilli, M. Sonnleitner & G. M. Schneeweiß	IB	0.297812	0.0020294	0.148906	5			2x
K369	Knautia	arvensis	(L.) Coult.	Italy	45.6122	7.7275	B. Frajman & P. Schönswetter	IB	0.304743	0.000856128	0.152372	5			2x
K371	Knautia	arvensis	(L.) Coult.	Italy	44.9208	7.12722	B. Frajman & P. Schönswetter	IB	0.300803	0.00252864	0.150401	5			2x
K372	Knautia	arvensis	(L.) Coult.	France	44.9353	6.74333	B. Frajman & P. Schönswetter	IB	0.569153	0.00134669	0.142288	5			4x
K374	Knautia	arvensis	(L.) Coult.	France	44.4406	6.74306	B. Frajman & P. Schönswetter	IB	0.57378	0.00111763	0.143445	5			4x
K376	Knautia	arvensis	(L.) Coult.	France	45.4836	6.42444	B. Frajman & P. Schönswetter	IB	0.575182	0.00568175	0.143795	5			4x
K418	Knautia	arvensis	(L.) Coult.	Italy	44.355	7.83833	B. Frajman & P. Schönswetter	IB	0.296341	0.0029957	0.14817	5			2x
K419	Knautia	arvensis	(L.) Coult.	Italy	44.2169	7.43583	B. Frajman & P. Schönswetter	IB	0.584597	0.00336584	0.146149	5			4x
K421	Knautia	arvensis	(L.) Coult.	Italy	46.6428	11.6544	M. Pramsohler	IB	0.301963	0.00518194	0.150982	5			2x
K437	Knautia	arvensis	(L.) Coult.	France	44.765	6.74278	A. Hilpold & P. Kosinski	IB	0.560547	0.00192615	0.140137	5			4x
K444	Knautia	arvensis	(L.) Coult.	Austria	48.4069	15.5758	C. Pachschwöll	IB	0.551464	0.00380964	0.137866	5			4x
K445	Knautia	arvensis	(L.) Coult.	Austria	48.34	15.4014	C. Pachschwöll	IB	0.557567	0.00417672	0.139392	5			4x
K446	Knautia	arvensis	(L.) Coult.	Austria	48.3736	15.69	C. Pachschwöll & H. P. Grohmann	IB	0.286348	0.00658821	0.143174	5			2x
K454	Knautia	arvensis	(L.) Coult.	Switzerland	46.4789	6.86194	M. Štech	IB	0.572818	0.0219432	0.143205	3			4x
K455	Knautia	arvensis	(L.) Coult.	Austria	47.8661	14.1506	B. Frajman & P. Schönswetter	IB	0.572262	0.00407912	0.143065	5	14.1135	13.9277	4x	40
K456	Knautia	arvensis	(L.) Coult.	Austria	47.8717	14.1411	B. Frajman & P. Schönswetter	IB	0.553999	0.0027919	0.1385	5			4x
K459	Knautia	arvensis	(L.) Coult.	Slovenia	46.4189	13.5808	B. Frajman & P. Schönswetter	IB	0.289351	0.000311717	0.144675	5			2x
K465	Knautia	arvensis	(L.) Coult.	Czech Republic	50.0378	12.7658	F. Kolár & M. Hanzl	IB	0.281895	0.00401766	0.140947	5			2x
K467	Knautia	arvensis	(L.) Coult.	Czech Republic	50.75	15.5336	F. Kolár & A. Knotek	IB	0.28011	0.00630038	0.140055	5			2x
K476	Knautia	arvensis	(L.) Coult.	Ukraine	49.7933	24.2966	F. Kolár & M. Štech	F. Kolar	0.276908	0.0135889	0.138454	2			2x
K488	Knautia	arvensis	(L.) Coult.	Italy	44.3647	8.40194	B. Frajman & P. Schönswetter	IB	0.285725	0.00242543	0.142863	5			2x
K514	Knautia	arvensis	(L.) Coult.	Romania	46.9264	22.5356	M. Štech	IB	0.302416	0.0048679	0.151208	5			2x
K515	Knautia	arvensis	(L.) Coult.	Italy	45.8725	8.73722	M. Štech	IB	0.299494	0.00471911	0.149747	5			2x
K316	Knautia	arvensis x kitaibelii		Czech Republic	49.1706	17.2117	C. Pachschwöll	IB	0.586617	0.00651305	0.146654	5			4x
K317	Knautia	arvensis x kitaibelii		Czech Republic	49.7397	17.3858	C. Pachschwöll & M. Kubešová	IB	0.546147	0.022669	0.136537	5			4x
K381	Knautia	arvernensis	(Briq.) Szabó	France	45.7011	3.86556	B. Frajman & P. Schönswetter	IB	0.595099	0.0100209	0.148775	5			4x
K382	Knautia	arvernensis	(Briq.) Szabó	France	45.5933	3.55806	B. Frajman & P. Schönswetter	IB	0.582377	0.000198304	0.145594	5	14.8412	14.8793	4x
K383	Knautia	arvernensis	(Briq.) Szabó	France	45.5042	3.58444	B. Frajman & P. Schönswetter	IB	0.593238	0.000724301	0.148309	5			4x
K385	Knautia	arvernensis	(Briq.) Szabó	France	45.4769	2.92611	B. Frajman & P. Schönswetter	IB	0.588856	0.013887	0.147214	5			4x
K387	Knautia	arvernensis	(Briq.) Szabó	France	45.1447	2.77194	B. Frajman & P. Schönswetter	IB	0.582474	0.00696727	0.145618	5	15.1456	15.1122	4x	40
K388	Knautia	arvernensis	(Briq.) Szabó	France	45.0581	2.76139	B. Frajman & P. Schönswetter	IB	0.574885	0.00241109	0.143721	5			4x
K335	Knautia	baldensis	Kern. & Szabó	Italy	45.79	10.9178	B. Frajman	IB	0.551287	0.0111867	0.137822	9	14.7859	14.3575	4x
K336	Knautia	baldensis	Kern. & Szabó	Italy	45.7153	10.8514	B. Frajman	IB	0.559563	0.0101441	0.139891	3			4x
K337	Knautia	baldensis	Kern. & Szabó	Italy	45.7978	10.8931	B. Frajman	IB	0.557	0.015	0.13925	10			4x
K361	Knautia	baldensis	Kern. & Szabó	Italy	45.8375	10.6911	C. Pachschwöll, C. Gilli & G. M. Schneeweiß	IB	0.562719	0.00133327	0.14068	5			4x
K364	Knautia	baldensis	Kern. & Szabó	Italy	45.8108	10.4133	C. Pachschwöll, C. Gilli, M. Sonnleitner & G. M. Schneeweiß	IB	0.550327	0.0271512	0.137582	5			4x
K386	Knautia	basaltica	Chass. & Szabó	France	45.5056	2.82389	B. Frajman & P. Schönswetter	IB	0.306284	0.000643349	0.153142	5	7.63561	7.50926	2x	20
K389	Knautia	basaltica	Chass. & Szabó	France	45.0581	2.76139	B. Frajman & P. Schönswetter	IB	0.308718	0.000654126	0.154359	5	7.72149	7.6132	2x
K110	Knautia	calycina	(Presl) Guss.	Italy	37.8572	14.0237	S. Bogdanović	ZA	0.341303	0.00570956	0.170652	9			2x
K122	Knautia	calycina	(Presl) Guss.	Italy	42.9562	13.0177	A. Alegro	ZA	0.3102	0.00497595	0.1551	5			2x
K320	Knautia	calycina	(Presl) Guss.	Italy	42.1192	13.9125	B. Frajman & S. Bogdanović	IB	0.318071	0.00127321	0.159036	9			2x
K322	Knautia	calycina	(Presl) Guss.	Italy	42.3133	13.7064	B. Frajman & S. Bogdanović	IB	0.325068	0.0120211	0.162534	5			2x
K323	Knautia	calycina	(Presl) Guss.	Italy	42.3928	13.7569	B. Frajman & S. Bogdanović	IB	0.32538	0.00499651	0.16269	5	7.99808	8.28527	2x	20
K324	Knautia	calycina	(Presl) Guss.	Italy	42.4194	13.5483	B. Frajman & S. Bogdanović	IB	0.320064	0.00381761	0.160032	9			2x
K326	Knautia	calycina	(Presl) Guss.	Italy	42.7472	13.2169	B. Frajman & S. Bogdanović	IB	0.312739	0.00437975	0.15637	9			2x
K327	Knautia	calycina	(Presl) Guss.	Italy	42.7942	13.1819	B. Frajman & S. Bogdanović	IB	0.324568	0.00115318	0.162284	5			2x
K341	Knautia	calycina	(Presl) Guss.	Italy	42.9581	13.0842	B. Frajman & S. Bogdanović	IB	0.308343	0.00463753	0.154172	5			2x
K351	Knautia	calycina	(Presl) Guss.	Italy	42.7497	13.2	C. Dobes	IB	0.311708	0.00263921	0.155854	10			2x
K352	Knautia	calycina	(Presl) Guss.	Italy	41.8111	13.3142	C. Dobes	IB	0.319365	0.00639602	0.159682	10			2x
K353	Knautia	calycina	(Presl) Guss.	Italy	42.7564	13.5933	C. Dobes	IB	0.305219	0.00325051	0.15261	10			2x
K354	Knautia	calycina	(Presl) Guss.	Italy	41.3147	13.6458	C. Dobes	IB	0.314948	0.00299932	0.157474	10			2x
K355	Knautia	calycina	(Presl) Guss.	Italy	42.3386	13.6228	C. Dobes	IB	0.316711	0.000412283	0.158355	10			2x
K015	Knautia	carinthiaca	Ehrend.	Austria	46.8042	14.5544	B. Frajman & P. Schönswetter	IB	0.276368	0.00631084	0.138184	10			2x
K049	Knautia	carinthiaca	Ehrend.	Austria	46.8017	14.5522	B. Frajman & P. Schönswetter	IB	0.268905	0.00640019	0.134453	10			2x
K272	Knautia	cf. degenii	Borbás	Greece	40.9383	25.9134	M. Niketić & M. Jovanović	BEO	0.242496	0.00117827	0.121248	5			2x
K274	Knautia	cf. degenii	Borbás	Turkey	39.6767	26.9527	M. Niketić & M. Jovanović	BEO	0.244305	0.00803045	0.122152	2			2x
K010	Knautia	clementii	(Beck) Ehrend.	Bosnia & Herzegovina	44.5614	16.3047	B. Frajman & P. Schönswetter	IB	0.760885	0.00493494	0.126814	5			6x
K016	Knautia	clementii	(Beck) Ehrend.	Bosnia & Herzegovina	43.7803	16.8114	B. Frajman & P. Schönswetter	IB	0.547126	0.00371704	0.136781	5			4x
K017	Knautia	clementii	(Beck) Ehrend.	Bosnia & Herzegovina	43.8128	17.0386	B. Frajman & P. Schönswetter	IB	0.543963	0.0154522	0.135991	10	14.6415		4x
K073	Knautia	clementii	(Beck) Ehrend.	Bosnia & Herzegovina	43.7933	17.1239	B. Frajman & P. Schönswetter	IB	0.527847	0.00657454	0.131962	5			4x
K411	Knautia	collina	(Req. ex Guérin) Jord.	Italy	43.905	7.82611	B. Frajman & P. Schönswetter	IB	0.331337	0.00560658	0.165669	5	8.57534	8.61365	2x
K412	Knautia	collina	(Req. ex Guérin) Jord.	Italy	44.0008	7.76944	B. Frajman & P. Schönswetter	IB	0.324883	0.00208823	0.162441	5			2x
K413	Knautia	collina	(Req. ex Guérin) Jord.	Italy	44.0111	7.74806	B. Frajman & P. Schönswetter	IB	0.336015	0.00832261	0.168007	5			2x
K414	Knautia	collina	(Req. ex Guérin) Jord.	Italy	44.0075	7.75194	B. Frajman & P. Schönswetter	IB	0.321875	0.00345587	0.160938	5	8.59944	8.80353	2x	20
K415	Knautia	collina	(Req. ex Guérin) Jord.	Italy	44.0019	7.7575	B. Frajman & P. Schönswetter	IB	0.328543	0.00401183	0.164272	5			2x
K416	Knautia	collina	(Req. ex Guérin) Jord.	Italy	44.0486	7.76389	B. Frajman & P. Schönswetter	IB	0.326719	8.51828e-05	0.163359	5			2x
K438	Knautia	collina	(Req. ex Guérin) Jord.	France	44.2294	6.91944	A. Hilpold	IB	0.33384	6.41222e-05	0.16692	5			2x
K468	Knautia	collina	(Req. ex Guérin) Jord.	Spain	42.3756	1.81389	A. Hilpold & Th. Wilhalm	IB	0.279294		0.139647	1			2x
K260	Knautia	csikii	Jáv. & Szabó	Kosovo	42.2312	20.9245	M. Lazarević & P. Lazarević	BEOU	0.282179	0.000347907	0.141089	5			2x
K262	Knautia	csikii	Jáv. & Szabó	Kosovo	42.1544	20.9525	M. Niketić	BEO	0.292796	0.00234047	0.146398	5			2x
K117	Knautia	dalmatica	Beck	Croatia	43.3151	16.598	S. Bogdanović & M. Ruščić	ZA	0.550842425599782*	0.0199383					4x
K018	Knautia	dinarica	Maly	Bosnia & Herzegovina	43.97	17.2525	B. Frajman & P. Schönswetter	IB	0.25774	0.00448064	0.12887	10			2x
K019	Knautia	dinarica	Maly	Bosnia & Herzegovina	43.5494	17.8933	P. Schönswetter, B. Frajman & D. Kutnjak	IB	0.28313	0.00278619	0.141565	10			2x
K020	Knautia	dinarica	Maly	Bosnia & Herzegovina	43.6147	17.5511	P. Schönswetter, B. Frajman & D. Kutnjak	IB	0.262523	0.00605274	0.131262	10			2x
K022	Knautia	dinarica	Maly	Montenegro	43.1303	19.0806	P. Schönswetter, B. Frajman & D. Kutnjak	IB	0.553681	0.00791184	0.13842	10	14.04		4x
K024	Knautia	dinarica	Maly	Montenegro	42.7364	19.6531	P. Schönswetter, B. Frajman & D. Kutnjak	IB	0.548738	0.00485266	0.137185	2			4x
K025	Knautia	dinarica	Maly	Montenegro	42.6944	19.6692	P. Schönswetter, B. Frajman & D. Kutnjak	IB	0.545085	0.00257827	0.136271	10			4x
K026	Knautia	dinarica	Maly	Kosovo	42.5331	20.1342	P. Schönswetter, B. Frajman & D. Kutnjak	IB	0.557393	0.0102852	0.139348	10			4x
K027	Knautia	dinarica	Maly	Kosovo	42.6439	20.1225	P. Schönswetter, B. Frajman & D. Kutnjak	IB	0.580134	0.0143228	0.145033	5	13.7886	13.5742	4x
K028	Knautia	dinarica	Maly	Montenegro	42.5556	19.4997	P. Schönswetter, B. Frajman & D. Kutnjak	IB	0.539766	0.0068384	0.134941	10			4x
K111	Knautia	dinarica	Maly	Italy	39.3206	16.4005	S. Bogdanović, D. Uzunov & C. Gangale	ZA	0.561461	0.00173135	0.140365	10			4x
K200	Knautia	dinarica	Maly	Montenegro	42.5203	19.7739	D. Lakušić	BEOU	0.543534	0.0047345	0.135884	10			4x
K202	Knautia	dinarica	Maly	Bosnia & Herzegovina	43.2407	18.7043	M. Niketić	BEO	0.262706	0.00307735	0.131353	10			2x
K203	Knautia	dinarica	Maly	Montenegro	42.7471	19.2352	M. Niketić	BEO	0.53321	0.00516211	0.133303	10			4x
K217	Knautia	dinarica	Maly	Serbia	43.2624	20.7859	M. Niketić & G. Tomović	BEOU	0.26495	0.00850924	0.132475	5			2x
K244	Knautia	dinarica	Maly	Albania	42.4601	19.8092	D. Lakušić, N. Kuzmanović, B. Surina, R. Di Pietro, A. Radalj, S. Vukojičić, G. Tomović	BEOU	0.506407		0.126602	3			4x
K246	Knautia	dinarica	Maly	Serbia	43.4832	19.8268	D. Lakušić & B. Lakušić	BEOU	0.504537	0.0113816	0.126134	5			4x
K247	Knautia	dinarica	Maly	Montenegro	43.1553	19.0903	D. Lakušić & B. Lakušić	BEOU	0.493747	0.00606296	0.123437	5			4x
K258	Knautia	dinarica	Maly	Serbia	43.2586	20.8243	N. Kuzmanović, K. Jakovljević & U. Buzurović	BEOU	0,577754606054881*	0.0203537		5			4x
K263	Knautia	dinarica	Maly	Bosnia & Herzegovina	43.7206	18.5616	M. Niketić & G. Tomović	BEOU	0.260143	0.00368703	0.130072	5			2x
K264	Knautia	dinarica	Maly	Bosnia & Herzegovina	43.3158	18.0581	M. Niketić	BEOU	0.266733	0.00704874	0.133366	5			2x
K265	Knautia	dinarica	Maly	Bosnia & Herzegovina	44.3152	17.5783	M. Niketić & G. Tomović	BEOU	0.277595	0.00416916	0.138797	5			2x
K319	Knautia	dinarica	Maly	Italy	39.9189	16.1369	B. Frajman & S. BogdanoviĆ	IB	0.55861	0.00246831	0.139652	10	14.1093		4x
K423	Knautia	dinarica	Maly	Montenegro	43.3094	18.9231	B. Frajman & P. Schönswetter	IB	0.547473	0.000429655	0.136868	5	13.9378		4x
K440	Knautia	dinarica	Maly	Montenegro	42.8983	19.6342	M. Štech	IB	0.5111	0.0388528	0.127775	5			4x
K441	Knautia	dinarica	Maly	Montenegro	42.8983	19.6342	P. Koutecký	IB	0.265261	0.00348083	0.132631	2			2x
K443	Knautia	dinarica	Maly	Montenegro	42.5111	19.8064	M. Štech	IB	0.494654		0.123664	2			4x
K029	Knautia	dipsacifolia	Kreutz.	Austria	47.5944	15.1308	P. Schönswetter & B. Frajman	IB	0.81119	0.00926588	0.135198	10	20.8115	20.8405	6x	60
K038	Knautia	dipsacifolia	Kreutz.	Austria	47.275	11.3244	P. Schönswetter	IB	0.792552	0.00843266	0.132092	5	21.5675	21.0859	6x
K084	Knautia	dipsacifolia	Kreutz.	Austria	48.2939	15.4464	C. Pachschwöll	IB	0.7976	0.00793179	0.132933	11			6x
K085	Knautia	dipsacifolia	Kreutz.	Austria	47.6936	14.1411	C. Pachschwöll & Th. Wallmann	IB	0.855777	0.0234094	0.142629	9			6x
K086	Knautia	dipsacifolia	Kreutz.	Italy	47.0506	12.1292	R. Flatscher	IB	0.781955		0.130326	2			6x
K213	Knautia	dipsacifolia	Kreutz.	Serbia	43.5462	20.0377	M. Niketić	BEO	0.522095	0.00910109	0.130524	10			4x
K216	Knautia	dipsacifolia	Kreutz.	Serbia	43.4033	19.8098	M. Niketić	BEO	0.528753	0.0135439	0.132188	10			4x
K310	Knautia	dipsacifolia	Kreutz.	Austria	47.2831	11.3656	P. Schönswetter	IB	0.839458	0.02683	0.13991	10			6x
K342	Knautia	dipsacifolia	Kreutz.	Austria	46.9617	10.2839	P. Schönswetter	IB	0.82899	0.0131767	0.138165	10			6x
K366	Knautia	dipsacifolia	Kreutz.	Austria	47.6792	15.5981	C. Pachschwöll & M. Hofbauer	IB	0.836231	0.0508382	0.139372	5			6x
K378	Knautia	dipsacifolia	Kreutz.	France	45.6436	6.05972	B. Frajman & P. Schönswetter	IB	0.841345	0.0353662	0.140224	5			6x
K422	Knautia	dipsacifolia	Kreutz.	Austria	47.3119	13.8819	P. Schönswetter & M. Sonnleitner	IB	0.831154	0.0203292	0.138526	5			6x
K463	Knautia	dipsacifolia	Kreutz.	Switzerland	46.4283	6.10389	P. Juillerat	IB	0.847716	0.00367206	0.141286	5			6x
K464	Knautia	dipsacifolia	Kreutz.	Slovakia	48.9489	18.9828	F. Kolár	IB	0.559825	0.0103214	0.139956	5			4x
K023	Knautia	drymeia	Heuff.	Montenegro	43.1211	19.0414	P. Schönswetter, B. Frajman & D. Kutnjak	IB	0.547824	0.00456801	0.136956	9			4x
K030	Knautia	drymeia	Heuff.	Bosnia & Herzegovina	44.5342	16.2772	B. Frajman & P. Schönswetter	IB	0.5177	0.00203585	0.129425	5			4x
K031	Knautia	drymeia	Heuff.	Bosnia & Herzegovina	44.4253	16.5075	B. Frajman & P. Schönswetter	IB	0.516946	0.00246106	0.129236	5			4x
K033	Knautia	drymeia	Heuff.	Austria	46.7689	13.7561	B. Frajman & P. Schönswetter	IB	0.54364	0.00849822	0.13591	5			4x
K034	Knautia	drymeia	Heuff.	Slovenia	45.5867	14.4369	B. Frajman	IB	0.543015	0.00165918	0.135754	5			4x
K035	Knautia	drymeia	Heuff.	Slovenia	46.48	15.4444	B. Frajman	IB	0.538958	0.00541309	0.134739	5			4x
K036	Knautia	drymeia	Heuff.	Bosnia & Herzegovina	43.5814	18.525	P. Schönswetter, B. Frajman & D. Kutnjak	IB	0.553898	0.00739766	0.138474	5			4x
K037	Knautia	drymeia	Heuff.	Montenegro	43.1433	19.0914	P. Schönswetter, B. Frajman & D. Kutnjak	IB	0.547082	0.00253121	0.136771	5			4x
K039	Knautia	drymeia	Heuff.	Italy	46.0586	11.7911	B. Frajman, R. Flatscher & P. Schönswetter	IB	0.273729	0.00950303	0.136865	5	7.4388	7.43415	2x
K040	Knautia	drymeia	Heuff.	Italy	46.0811	11.845	P. Schönswetter	IB	0.303485	0.00346017	0.151742	5	7.39442		2x
K041	Knautia	drymeia	Heuff.	Austria	46.9161	13.8772	P. Schönswetter	IB	0.519644	0.00542161	0.129911	5			4x
K104	Knautia	drymeia	Heuff.	Croatia	44.3647	15.5078	S. Bogdanović & I. Rešetnik	ZA	0.552331	0.00487964	0.138083	5			4x
K113	Knautia	drymeia	Heuff.	Croatia	44.7066	15.0199	A. Alegro	ZA	0.549183	0.0204015	0.137296	5			4x
K115	Knautia	drymeia	Heuff.	Croatia	45.7488	15.7057	S. Bogdanović	ZA	0.545081	0.0262139	0.13627	5			4x
K130	Knautia	drymeia	Heuff.	Croatia	45.973	15.9139	I. Rešetnik	ZA	0.578949	0.578949	0.144737	5			4x
K131	Knautia	drymeia	Heuff.	Slovenia	46.2949	14.4927	I. Rešetnik	ZA	0.284578	0.00451778	0.142289	5			2x
K132	Knautia	drymeia	Heuff.	Croatia	45.8595	15.9488	S. Bogdanović	ZAGR	0.55*	0.013					4x
K133	Knautia	drymeia	Heuff.	Croatia	45.4556	15.3453	A. Alegro	ZA	0.549172	0.00686859	0.137293	5			4x
K204	Knautia	drymeia	Heuff.	Bosnia & Herzegovina	43.9622	17.7596	M. Niketić	BEO	0.504259	0.00294561	0.126065	5			4x
K205	Knautia	drymeia	Heuff.	Serbia	43.6285	19.778	M. Niketić	BEO	0.517924	0.00768442	0.129481	3			4x
K206	Knautia	drymeia	Heuff.	Serbia	43.1939	22.1505	M. Niketić	BEO	0.27347	0.00168394	0.136735	5			2x
K219	Knautia	drymeia	Heuff.	Serbia	44.1473	19.7119	M. Niketić & G. TomoviĆ	BEOU	0.542921	0.00493136	0.13573	5			4x
K229	Knautia	drymeia	Heuff.	Romania	45.2012	21.8737	D. Lakušić, N. Kuzmanović & S. Vukojičić	BEOU	0.286001	0.00611882	0.143	5			2x
K230	Knautia	drymeia	Heuff.	Serbia	43.77	21.9112	D. Lakušić, S. Vukojičić, N. Kuzmanović, K. Jakovljević & E. Kabaš	BEOU	0.538984	0.00366545	0.134746	5			4x
K231	Knautia	drymeia	Heuff.	Serbia	43.6339	21.8903	S. Vukojičić, N. Kuzmanović & M. Jušković	BEOU	0.533601	0.00741508	0.1334	5			4x
K238	Knautia	drymeia	Heuff.	Romania	45.056	21.74	N. Kuzmanović & M. Plecaš	BEOU	0.275945	0.0108766	0.137973	5			2x
K248	Knautia	drymeia	Heuff.	Montenegro	43.1612	19.202	D. Lakušić & B. Lakušić	BEOU	0.528836	0.00407339	0.132209	5			4x
K249	Knautia	drymeia	Heuff.	Bulgaria	41.8504	24.1139	M. Niketić & G. Tomović	BEOU	0.282496	0.00428023	0.141248	5			2x
K250	Knautia	drymeia	Heuff.	Macedonia	41.7993	20.608	D. Lakušić, N. Kuzmanović, B. Surina, R. Di Pietro, Z. Nikolov & A. Radalj	BEOU	0.278759	0.00162216	0.139379	5			2x
K251	Knautia	drymeia	Heuff.	Macedonia	41.7234	20.6707	D. Lakušić, N. Kuzmanović, B. Surina, R. Di Pietro, Z. Nikolov & A. Radalj	BEOU	0.291042	0.00384602	0.145521	5			2x
K301	Knautia	drymeia	Heuff.	Slovenia	45.6547	14.545	B. Frajman	IB	0.49464		0.12366	1			4x
K305	Knautia	drymeia	Heuff.	Slovenia	46.0889	14.3614	B. Frajman	IB	0.293667	0.00445023	0.146834	5			2x
K312	Knautia	drymeia	Heuff.	Italy	45.7067	13.7164	B. Frajman	IB	0.251373	0.0368576	0.125687	5	7.40702		2x	20
K313	Knautia	drymeia	Heuff.	Slovenia	46.1889	15.0308	B. Frajman	IB	0.272827	0.0143187	0.136414	5	7.40071	7.26767	2x
K325	Knautia	drymeia	Heuff.	Italy	42.5233	13.3722	B. Frajman & S. Bogdanović	IB	0.544195	0.00571325	0.136049	9			4x
K330	Knautia	drymeia	Heuff.	Italy	44.1653	10.8369	B. Frajman & S. Bogdanović	IB	0.280052	0.00549625	0.140026	10			2x
K339	Knautia	drymeia	Heuff.	Italy	45.99	10.8375	B. Frajman	IB	0.278395	0.00211013	0.139197	9			2x
K350	Knautia	drymeia	Heuff.	Slovenia	45.6619	13.9847	B. Frajman & P. Schönswetter	IB	0.268902	0.00564963	0.134451	10			2x
K356	Knautia	drymeia	Heuff.	Slovenia	46.5675	16.0094	B. Frajman	IB	0.521056	0.0305954	0.130264	10			4x
K360	Knautia	drymeia	Heuff.	Italy	45.9356	9.38528	C. Pachschwöll, C. Gilli & G. M. Schneeweiß	IB	0.283673	0.00159802	0.141836	2			2x
K424	Knautia	drymeia	Heuff.	Bosnia & Herzegovina	44.2228	18.78	B. Frajman & P. Schönswetter	IB	0.547754	0.00130427	0.136939	5			4x
K425	Knautia	drymeia	Heuff.	Croatia	45.4883	18.0478	B. Frajman & P. Schönswetter	IB	0.528184	0.00899341	0.132046	5			4x
K430	Knautia	drymeia	Heuff.	Bulgaria	41.8153	24.1228	R. Flatscher & D. Reich	IB	0.291144	0.00281205	0.145572	5			2x
K433	Knautia	drymeia	Heuff.	Bulgaria	42.6494	23.1922	R. Flatscher & D. Reich	IB	0.288806	0.000885548	0.144403	5			2x
K457	Knautia	drymeia	Heuff.	Slovenia	45.9881	13.6317	B. Frajman & P. Schönswetter	IB	0.291285	0.00335223	0.145643	5			2x
K469	Knautia	drymeia	Heuff.	Austria	47.0936	14.5514	G. Pflugbeil & A. Tribsch	IB	0.561783	0.00334038	0.140446	5			4x
K470	Knautia	drymeia	Heuff.	Austria	46.8064	14.9661	G. M. Schneeweiß	IB	0.574438	0.00628814	0.143609	5			4x
K471	Knautia	drymeia	Heuff.	Austria	47.0528	13.6097	G. M. Schneeweiß	IB	0.578891	0.00620027	0.144723	5			4x
K472	Knautia	drymeia	Heuff.	Austria	46.9564	13.0444	G. M. Schneeweiß	IB	0.562893	0.000425627	0.140723	5			4x
K484	Knautia	drymeia	Heuff.	Italy	44.3653	10.2556	B. Frajman & P. Schönswetter	IB	0.274069	0.00165163	0.137035	5			2x
K485	Knautia	drymeia	Heuff.	Italy	44.3219	10.2397	B. Frajman & P. Schönswetter	IB	0.268572	0.00771328	0.134286	5			2x
K489	Knautia	drymeia	Heuff.	Italy	44.4164	8.41556	B. Frajman & P. Schönswetter	IB	0.28748	0.000957615	0.14374	5			2x
K490	Knautia	drymeia	Heuff.	Italy	44.4944	8.60278	B. Frajman & P. Schönswetter	IB	0.28231	0.00373045	0.141155	5			2x
K492	Knautia	drymeia	Heuff.	Italy	44.5003	9.10667	B. Frajman & P. Schönswetter	IB	0.287299	0.00256483	0.143649	5			2x
K493	Knautia	drymeia	Heuff.	Italy	44.7986	9.51361	B. Frajman & P. Schönswetter	IB	0.27881	0.00045265	0.139405	5			2x
K494	Knautia	drymeia	Heuff.	Croatia	45.4411	14.5781	B. Frajman & P. Schönswetter	IB	0.558182	0.0150875	0.139546	5			4x
K503	Knautia	drymeia	Heuff.	Croatia	46.2725	16.3247	M. Vidović	IB	0.581778	0.00266377	0.145444	5			4x
K512	Knautia	drymeia	Heuff.	Czech Republic	48.9531	16.0442	P. Koutecký & M Štech	IB	0.570451	0.0175994	0.142613	5			4x
K513	Knautia	drymeia	Heuff.	Slovenia	46.4408	15.8339	B. Frajman	IB	0.556397	0.011606	0.139099	4			4x
K516	Knautia	drymeia	Heuff.	Austria	48.2367	16.1331	M. Winkler	IB	0.558699	0.0113821	0.139675	5			4x
K517	Knautia	drymeia	Heuff.	Czech Republic	49.8331	15.5825	F. Kolář	IB	0.559802	0.0104697	0.139951	4			4x
K518	Knautia	drymeia	Heuff.	Austria	47.1825	14.3378	F. Kolář	IB	0.572445	0.0278212	0.143111	3			4x
K519	Knautia	drymeia	Heuff.	Hungary	47.3464	16.4819	G. Kiraly	IB	0.562259	0.00715997	0.140565	5			4x
K520	Knautia	drymeia	Heuff.	Hungary	47.6706	16.5114	G. Kiraly	IB	0.577327	0.0111281	0.144332	5			4x
K521	Knautia	drymeia	Heuff.	Hungary	47.5236	18.4414	Z. Barina	IB	0.570925	0.0029786	0.142731	5			4x
K306	Knautia	fleischmannii	(Hladn. ex Rchb.) Pach.	Slovenia	46.0844	14.3353	B. Frajman	IB	0.583225	0.0017468	0.145806	10			4x
K379	Knautia	foreziensis	Chass. & Szabó	France	45.6922	3.79083	B. Frajman & P. Schönswetter	IB	0.595634	0.00415606	0.148908	4			4x
K380	Knautia	foreziensis	Chass. & Szabó	France	45.6703	3.79833	B. Frajman & P. Schönswetter	IB	0.595848	0.00200765	0.148962	5	14.802	15.2982	4x	40 + 1B
K460	Knautia	godetii	Reut.	Switzerland	47.2553	7.17556	P. Juillerat	-	0.29781	0.000509873	0.148905	5			2x
K461	Knautia	godetii	Reut.	Switzerland	47.2183	7.02778	P. Juillerat	-	0.295548	0.00199207	0.147774	5			2x
K462	Knautia	godetii	Reut.	Switzerland	47.1789	6.95083	P. Juillerat	-	0.302524	0.00361261	0.151262	5			2x
K043	Knautia	illyrica	Beck	Slovenia	45.5681	14.3181	B. Frajman	IB	0.297606	0.0025107	0.148803	10			2x
K044	Knautia	illyrica	Beck	Slovenia	46.1322	13.7333	B. Frajman	IB	0.554351	0.00921093	0.138588	10			4x
K045	Knautia	illyrica	Beck	Italy	46.2992	12.44	B. Frajman & R. Flatscher	IB	0.877333	0.0107179	0.146222	10	21.1261	21.2519	6x	60
K125	Knautia	illyrica	Beck	Croatia	45.0149	13.8065	S. Bogdanović & I. Ljubičić	AGR	0.575368	0.000739285	0.143842	5			4x
K127	Knautia	illyrica	Beck	Croatia	45.022	14.6825	S. Bogdanović & I. Rešetnik	AGR	0.286002	0.00364884	0.143001	5			2x
K129	Knautia	illyrica	Beck	Croatia	45.4071	14.5535	S. Bogdanović, A. Alegro & I. Boršić	AGR	0.593248	0.0117879	0.148312	5			4x
K309	Knautia	illyrica	Beck	Croatia	45.25	14.2369	B. Frajman	IB	0.291583	0.00960998	0.145791	10			2x
K349	Knautia	illyrica	Beck	Slovenia	45.9267	13.8583	B. Frajman & P. Schönswetter	IB	0.564432	0.011565	0.141108	10			4x
K458	Knautia	illyrica	Beck	Slovenia	45.9856	13.6228	B. Frajman & P. Schönswetter	IB	0.577025	0.000606644	0.144256	5			4x
K497	Knautia	illyrica	Beck	Slovenia	45.7194	13.8939	B. Frajman	IB	0.575957	0.00599806	0.143989	5			4x
K118	Knautia	integrifolia	(L.) Bertol.	Croatia	42.4035	18.5144	S. Bogdanović	ZA	0.190297	0.00351347	0.0951484	5			2x
K119	Knautia	integrifolia	(L.) Bertol.	Croatia	43.0646	16.2415	S. Bogdanović	ZA	0.191535	0.00513477	0.0957674	10			2x
K121	Knautia	integrifolia	(L.) Bertol.	Croatia	43.726	16.0961	M. Milović	ZA	0.19231	0.000311752	0.096155	5			2x
K221	Knautia	integrifolia	(L.) Bertol.	Serbia	43.2925	22.2584	M. Niketić	BEO	0.171733	0.000235582	0.0858663	5			2x
K224	Knautia	integrifolia	(L.) Bertol.	Greece	38.6168	23.9026	D. Lakušić, S. Vukojičić & N. Kuzmanović	BEOU	0.142448	0.00687037	0.0712242	5			2x
K225	Knautia	integrifolia	(L.) Bertol.	Greece	38.5297	23.6971	D. Lakušić, S. Vukojičić & N. Kuzmanović	BEOU	0.137714	0.006654	0.0688571	5			2x
K226	Knautia	integrifolia	(L.) Bertol.	Greece	38.4434	22.3991	D. Lakušić, S. Vukojičić & N. Kuzmanović	BEOU	0.119514	0.00662541	0.059757	5			2x
K227	Knautia	integrifolia	(L.) Bertol.	Greece	37.8601	22.1523	D. Lakušić, S. Vukojičić & N. Kuzmanović	BEOU	0.162235	0.00546612	0.0811175	5			2x
K228	Knautia	integrifolia	(L.) Bertol.	Macedonia	41.4068	22.26	D. Lakušić, S. Vukojičić & N. Kuzmanović	BEOU	0.136579	0.00885883	0.0682895	5			2x
K233	Knautia	integrifolia	(L.) Bertol.	Bulgaria	41.5322	23.4277	S. Vukojičić, N. Kuzmanović & V. Randjelović	BEOU	0.175652	0.00582724	0.0878259	5			2x
K234	Knautia	integrifolia	(L.) Bertol.	Greece	36.968	22.4066	D. Lakušić, S. Vukojičić & N. Kuzmanović	BEOU	0.146673	0.00811887	0.0733363	5			2x
K235	Knautia	integrifolia	(L.) Bertol.	Bulgaria	41.5322	23.4277	S. Vukojičić, N. Kuzmanović & V. Randjelović	BEOU	0.17334	0.00179433	0.08667	5			2x
K237	Knautia	integrifolia	(L.) Bertol.	Greece	36.968	22.4066	D. Lakušić, S. Vukojičić & N. Kuzmanović	BEOU	0.1374	0.00946724	0.0686999	4			2x
K252	Knautia	integrifolia	(L.) Bertol.	Greece	39.3012	21.6494	M. Niketić & G. Tomović	BEOU	0.161303	0.0037554	0.0806514	5			2x
K253	Knautia	integrifolia	(L.) Bertol.	Albania	40.198	19.5965	D. Lakušić, N. Kuzmanović, P. Lazarević & A. Alegro	BEOU	0.175413	0.00254918	0.0877066	5			2x
K314	Knautia	integrifolia	(L.) Bertol.	Greece	35.59	24.1469	B. Frajman & P. Schönswetter	IB	0.161772	0.00279471	0.0808861	5	4.1057	3.90418	2x
K318	Knautia	integrifolia	(L.) Bertol.	Italy	40.0931	15.8325	B. Frajman & S. Bogdanović	IB	0.18905	0.000148053	0.0945248	5			2x
K328	Knautia	integrifolia	(L.) Bertol.	Italy	44.0772	11.8894	B. Frajman & S. Bogdanović	IB	0.186599	0.000584684	0.0932995	5			2x
K434	Knautia	integrifolia	(L.) Bertol.	Greece	38.3825	20.5614	R. Flatscher & D. Reich	IB	0.157115	0.00180568	0.0785574	5			2x
K486	Knautia	integrifolia	(L.) Bertol.	France	41.6275	9.25	B. Frajman & P. Schönswetter	IB	0.172058	0.00268981	0.086029	5			2x
K487	Knautia	integrifolia	(L.) Bertol.	France	42.2403	8.65417	B. Frajman & P. Schönswetter	IB	0.172883	0.00092603	0.0864417	5			2x
K453	Knautia	involucrata	Sommier & Levier	Turkey	41.0678	33.7364	M. Štech	IB	0.360373	0.0025374	0.180186	5			2x
K087	Knautia	kitaibelii	(Schult.) Borbás	Slovakia	49.0528	19.0164	F. Kolár	IB	0.553755	0	0.138439	1			4x
K466	Knautia	kitaibelii	(Schult.) Borbás	Slovakia	49.1008	18.2247	F. Kolár, L. Hrouda & M. Hanzl	IB	0.531372	0.0095361	0.132843	5			4x
K404	Knautia	lebrunii**	J.Prudhomme	Spain	42.3883	2.15583	B. Frajman & P. Schönswetter	IB	0.306309	0.00263916	0.153155	5	8.07604		2x
K408	Knautia	lebrunii**	J.Prudhomme	France	42.5153	2.05556	B. Frajman & P. Schönswetter	IB	0.300815	0.00194868	0.150408	5	7.85957	7.90181	2x
K390	Knautia	legionensis	DC.	Spain	43.4758	-3.67111	B. Frajman & P. Schönswetter	IB	0.633827	0.003866	0.158457	5	16.2626	16.4483	4x
K391	Knautia	legionensis	DC.	Spain	43.3506	-3.85778	B. Frajman & P. Schönswetter	IB	0.643454	0.00845389	0.160863	5			4x
K392	Knautia	legionensis	DC.	Spain	43.0767	-4.08833	B. Frajman & P. Schönswetter	IB	0.632722	0.0164551	0.158181	5	16.7217	16.7564	4x
K046	Knautia	longifolia	(Waldst. & Kit.) Koch	Slovenia	46.2842	13.7725	B. Frajman	IB	0.276938	0.00281233	0.138469	9			2x
K047	Knautia	longifolia	(Waldst. & Kit.) Koch	Italy	46.5053	11.7728	B. Frajman, R. Flatscher & P. Schönswetter	IB	0.26805	0.0202907	0.134025	10		7.23739	2x
K048	Knautia	longifolia	(Waldst. & Kit.) Koch	Italy	46.3794	11.7836	B. Frajman, R. Flatscher & P. Schönswetter	IB	0.286177	0.00249471	0.143089	9	7.05316	7.10481	2x
K088	Knautia	longifolia	(Waldst. & Kit.) Koch	Italy	46.3753	13.4303	B. Frajman & P. Schönswetter	IB	0.278516	0.000933854	0.139258	10			2x
K095	Knautia	longifolia	(Waldst. & Kit.) Koch	Italy	46.3856	13.4381	B. Frajman & P. Schönswetter	IB	0.2931	0.00153909	0.14655	10	7.10995	7.08364	2x
K307	Knautia	longifolia	(Waldst. & Kit.) Koch	Austria	46.9556	13.0272	G. M. Schneeweiß	IB	0.283373	0.000953066	0.141687	10			2x
K447	Knautia	longifolia	(Waldst. & Kit.) Koch	Italy	46.9653	11.4972	B. Frajman & P. Schönswetter	IB	0.283333	0.005774	0.141667	10			2x
K112	Knautia	lucana	Lacaita & Szabó	Italy	40.5325	16.0553	S. Bogdanović, D. Uzunov & C. Gangale	ZA	0.309835	0.00528911	0.154918	9	7.57275		2x
K091	Knautia	macedonica	Griseb.	Macedonia	41.0442	21.2303	M. Štech	IB	0.293696	0.00150393	0.146848	4			2x
K207	Knautia	macedonica	Griseb.	Macedonia	41.0388	21.2215	M. Niketić	BEO	0.295294	0.00161849	0.147647	9			2x
K222	Knautia	macedonica	Griseb.	Serbia	43.3539	22.155	M. Niketić	BEO	0.281246	0.00167058	0.140623	5			2x
K092	Knautia	magnifica	Boiss. & Orph.	Macedonia	41.0244	21.2058	M. Štech	IB	0.530963	0.00739819	0.132741	3			4x
K208	Knautia	magnifica	Boiss. & Orph.	Macedonia	41.0226	21.2238	M. Niketić	BEO	0.550656	0.00366993	0.137664	10			4x
K209	Knautia	magnifica	Boiss. & Orph.	Serbia	42.5405	22.2317	M. Niketić	BEO	0.509377	0.0110983	0.127344	10			4x
K254	Knautia	magnifica	Boiss. & Orph.	Macedonia	41.1461	22.163	M. Niketić & G. Tomović	BEOU	0.504965	0.0206287	0.126241	5			4x
K090	Knautia	midzorensis	Form.	Bulgaria	41.7686	23.425	M. Štech	IB	0.543328	0.0108173	0.135832	5			4x
K210	Knautia	midzorensis	Form.	Serbia	43.3903	22.6739	M. Niketić	BEO	0.534269	0.00611384	0.133567	10			4x
K215	Knautia	midzorensis	Form.	Serbia	43.1695	22.184	M. Niketić	BEO	0.275746	0.00441223	0.137873	10			2x
K245	Knautia	midzorensis	Form.	Bulgaria	42.043	23.394	M. Niketić & G. Tomović	BEOU	0.500733	0.00195443	0.125183	5			4x
K257	Knautia	midzorensis	Form.	Bulgaria	41.7566	23.416	M. Niketić & G. Tomović	BEOU	0.508268	0.000710601	0.127067	5			4x
K271	Knautia	midzorensis	Form.	Serbia	43.1632	22.7019	M. Niketić	BEO	0.28139	0.00655815	0.140695	5			2x
K347	Knautia	midzorensis	Form.	Bulgaria	41.76	23.4164	B. Frajman & P. Schönswetter	IB	0.499771		0.124943	1			4x
K426	Knautia	midzorensis	Form.	Bulgaria	42.8694	22.5736	R. Flatscher & D. Reich	IB	0.279825	0.00210063	0.139912	5			2x
K427	Knautia	midzorensis	Form.	Bulgaria	41.7606	23.41	R. Flatscher & D. Reich	IB	0.537579	0.00452949	0.134395	5			4x
K428	Knautia	midzorensis	Form.	Bulgaria	41.5703	23.6125	R. Flatscher & D. Reich	IB	0.544382	0.0074472	0.136096	5			4x
K431	Knautia	midzorensis	Form.	Bulgaria	42.1967	23.2547	R. Flatscher & D. Reich	IB	0.543775	0.00189042	0.135944	5			4x
K373	Knautia	mollis	Jord.	France	44.7714	6.84056	B. Frajman & P. Schönswetter	IB	0.328209	0.00064055	0.164104	5	8.22731	8.57479	2x	20
K420	Knautia	mollis	Jord.	Italy	44.2169	7.43583	B. Frajman & P. Schönswetter	IB	0.329844	0.00474952	0.164922	5	8.35343	8.55782	2x
K451	Knautia	montana	(Bieb.) DC.	Turkey	40.6653	39.6708	M. Štech	IB	0.35984	0.00359706	0.17992	3			2x
K452	Knautia	montana	(Bieb.) DC.	Georgia	41.7047	43.2133	M. Štech	IB	0.336924	0.0091054	0.168462	5			2x
K501	Knautia	montana	(Bieb.) DC.	Georgia	42.7039	44.6203	P. Schönswetter & B. Frajman	IB	0.331628	0.000555717	0.165814	5			2x
K502	Knautia	montana	(Bieb.) DC.	Georgia	41.8733	43.4119	P. Schönswetter & B. Frajman	IB	0.346109	0.0146803	0.173054	5			2x
K405	Knautia	nevadensis	Szabó	Spain	42.3692	2.16639	B. Frajman & P. Schönswetter	IB	0.644935	0.00687765	0.161234	5	16.9158	16.7546	4x	40
K406	Knautia	nevadensis	Szabó	Andorra	42.5544	1.54583	B. Frajman & P. Schönswetter	IB	0.599547	0.00494597	0.149887	5	15.6507		4x	40
K407	Knautia	nevadensis	Szabó	France	42.56	1.75889	B. Frajman & P. Schönswetter	IB	0.625772	0.00365629	0.156443	5			4x
K410	Knautia	nevadensis	Szabó	France	42.5056	2.06722	B. Frajman & P. Schönswetter	IB	0.624385	0.00226382	0.156096	5			4x
K006	Knautia	norica	Ehrend.	Austria	46.7767	14.4589	B. Frajman & P. Schönswetter	IB	0.54025	0	0.135063	2			4x
K050	Knautia	norica	Ehrend.	Austria	46.7725	14.4536	B. Frajman & P. Schönswetter	IB	0.544655	0.0152897	0.136164	10			4x
K051	Knautia	norica	Ehrend.	Austria	46.7658	14.4286	B. Frajman & P. Schönswetter	IB	0.544883	0	0.136221	1			4x
K093	Knautia	norica	Ehrend.	Austria	47.2819	14.9278	M. Sonnleitner	IB	0.54917	0.0172617	0.137293	10			4x
K273	Knautia	orientalis	L.	Turkey	40.9319	29.255	M. Niketić & M. Jovanović	BEO	0.361792	0.0116197	0.180896	5			2x
K275	Knautia	orientalis	L.	Turkey	40.6337	28.9868	M. Niketić & M. Jovanović	BEO	0.352803	0.00376906	0.176402	5			2x
K276	Knautia	orientalis	L.	Turkey	40.6672	29.5857	M. Niketić & M. Jovanović	BEO	0.368235	0.00743216	0.184117	5			2x
K277	Knautia	orientalis	L.	Serbia	43.2818	22.2545	M. Niketić	BEO	0.35772	0.00261055	0.17886	5			2x
K211	Knautia	pancicii	Szabó	Serbia	43.7347	19.6604	M. Niketić	BEO	0.272626	0.00655335	0.136313	9			2x
K094	Knautia	pectinata	Ehrend.	Croatia	44.7728	14.9878	R. Flatscher & D. Reich	IB	0.585762	0.00256824	0.146441	5			4x
K099	Knautia	pectinata	Ehrend.	Croatia	44.5336	15.1411	R. Flatscher & D. Reich	IB	0.574696	0.00835495	0.143674	10			4x
K100	Knautia	pectinata	Ehrend.	Croatia	44.5327	15.1459	S. Bogdanović & I. Rešetnik	ZA	0.565196	0.0115337	0.141299	10	14.9958		4x	40
K101	Knautia	pectinata	Ehrend.	Croatia	44.5145	15.1349	S. Bogdanović & I. Rešetnik	ZA	0.287962	0.00320173	0.143981	10			2x
K124	Knautia	pectinata	Ehrend.	Croatia	44.7181	14.9654	A. Alegro	ZA	0.556223	0.00116455	0.139056	5			4x
K052	Knautia	persicina	Kern.	Italy	45.7578	11.1781	B. Frajman, R. Flatscher & P. Schönswetter	IB	0.561989	0.0126443	0.140497	10	15.5387	14.8735	4x
K053	Knautia	persicina	Kern.	Italy	45.7739	11.1569	B. Frajman, R. Flatscher & P. Schönswetter	IB	0.581527	0.0135877	0.145382	10			4x
K329	Knautia	purpurea	(Vill.) Borb.	Italy	44.2567	11.1772	B. Frajman & S. Bogdanović	IB	0.312105	0.00463244	0.156053	10	7.96742	8.59039	2x
K332	Knautia	purpurea	(Vill.) Borb.	Italy	44.6542	10.0842	B. Frajman & S. Bogdanović	IB	0.575759	0.00375613	0.14394	10			4x
K417	Knautia	purpurea	(Vill.) Borb.	Italy	44.0622	7.78028	B. Frajman & P. Schönswetter	IB	0.302382	0.00881292	0.151191	5	7.70094	7.96213	2x
K436	Knautia	purpurea	(Vill.) Borb.	Switzerland	46.3047	7.50889	A. Hilpold	IB	0.576769	0.00160519	0.144192	5			4x
K483	Knautia	purpurea	(Vill.) Borb.	Italy	44.4186	10.3664	B. Frajman & P. Schönswetter	IB	0.29904	0.00313762	0.14952	5			2x
K448	Knautia	ressmannii	(Pach.) Briq.	Italy	46.4342	12.5483	B. Frajman	IB	0.846805	0.00829101	0.141134	5	21.5051		6x	60
K449	Knautia	ressmannii	(Pach.) Briq.	Italy	46.4142	12.7661	B. Frajman	IB	0.840732	0.0283659	0.140122	2	21.4907	21.672	6x
K450	Knautia	ressmannii	(Pach.) Briq.	Italy	46.3806	12.4878	B. Frajman	IB	0.865887	0.0116533	0.144314	5	21.5997		6x	60
K400	Knautia	rupicola	(Willk.) Font Quer	Spain	40.9606	0.573611	B. Frajman & P. Schönswetter	IB	0.732461	0.0123235	0.183115	5	23.0906		4x	40
K401	Knautia	rupicola	(Willk.) Font Quer	Spain	41.0989	0.867222	B. Frajman & P. Schönswetter	IB	1.05721	0.0552253	0.176201	3			6x
K402	Knautia	rupicola	(Willk.) Font Quer	Spain	41.0944	0.863333	B. Frajman & P. Schönswetter	IB	1.06259	0.0354345	0.177099	3	25.4877	26.3339	6x	60
K435	Knautia	rupicola	(Willk.) Font Quer	Spain	40.8075	0.345278	A. Hilpold & A. Sanchez-Meseguer	IB	0,784536376226733*						4x
K032	Knautia	sarajevensis	Szabó	Bosnia & Herzegovina	44.2003	17.4361	B. Frajman & P. Schönswetter	IB	0.464641	0.124427	0.11616	5			4x
K055	Knautia	sarajevensis	Szabó	Bosnia & Herzegovina	44.4253	16.5075	B. Frajman & P. Schönswetter	IB	0.544134	0.00754188	0.136034	10			4x
K056	Knautia	sarajevensis	Szabó	Bosnia & Herzegovina	44.0258	17.3003	B. Frajman & P. Schönswetter	IB	0.493744	0.0129577	0.123436	10			4x
K057	Knautia	sarajevensis	Szabó	Bosnia & Herzegovina	43.6161	17.8972	P. Schönswetter, B. Frajman & D. Kutnjak	IB	0.526769	0.00938597	0.131692	10			4x
K058	Knautia	sarajevensis	Szabó	Bosnia & Herzegovina	43.6744	17.6206	P. Schönswetter, B. Frajman & D. Kutnjak	IB	0.529939	0.00373315	0.132485	10	13.6569	13.7828	4x
K212	Knautia	sarajevensis	Szabó	Bosnia & Herzegovina	43.8464	18.6376	M. Niketić	BEO	0.505944	0.0140312	0.126486	10			4x
K267	Knautia	sarajevensis	Szabó	Serbia	43.2194	19.862	M. Niketić & G. Tomović	BEOU	0.522769	0.00575223	0.130692	5			4x
K268	Knautia	sarajevensis	Szabó	Bosnia & Herzegovina	43.7181	18.5547	M. Niketić & G. Tomović	BEOU	0,535752609501512*			2			4x
K269	Knautia	sarajevensis	Szabó	Bosnia & Herzegovina	43.8993	18.6454	M. Niketić & G. Tomović	BEOU	0,532463071109584*			3			4x
K439	Knautia	sarajevensis	Szabo	Bosnia & Herzegovina	44.0528	18.9353	M. Štech	IB	0.51895	0.0270691	0.129737	5			4x
K096	Knautia	slovaca	Stepanek	Slovakia	48.9375	20.4737	F. Kolár	IB	0.285751		0.142876	1			2x
K097	Knautia	slovaca	Stepanek	Slovakia	49.0002	20.8605	F. Kolár	IB	0.292427	0	0.146214	1			2x
K477	Knautia	slovaca	Stepanek	Slovakia	49.0496	20.1684	F. Kolár & M. Štech	F. Kolar	0.279546	0.00114804	0.139773	5			2x
K102	Knautia	sp.1		Croatia	44.3581	15.5236	S. Bogdanović & I. Rešetnik	ZA	0.797368	0.00151708	0.132895	7			6x
K103	Knautia	sp.1		Croatia	44.3603	15.515	S. Bogdanović & I. Rešetnik	ZA	0.782165	0.00994398	0.130361	5			6x
K105	Knautia	sp.1		Croatia	44.3627	15.5331	S. Bogdanović & I. Rešetnik	ZA	0.774638	0.0261842	0.129106	10			6x
K500	Knautia	sp.1		Croatia	44.3394	15.5417	R. Flatscher & D. Reich	IB	0.828385	0.0240344	0.138064	10			6x
K218	Knautia	sp.2		Serbia	43.8297	19.522	M. Niketić & G. Tomović	BEOU	0.509733	0.0036774	0.127433	5			4x
K370	Knautia	subcanescens	Jord.	Italy	45.6197	7.63278	B. Frajman & P. Schönswetter	IB	0.289964	0.00297025	0.144982	5	7.43595		2x
K375	Knautia	subcanescens	Jord.	France	45.0375	6.40278	B. Frajman & P. Schönswetter	IB	0.582176	0.00465015	0.145544	5			4x
K377	Knautia	subcanescens	Jord.	France	45.3864	6.57194	B. Frajman & P. Schönswetter	IB	0.287523	0.00279991	0.143761	5	7.47281	7.60572	2x
K394	Knautia	subscaposa	Boiss. & Reut.	Spain	42.9028	-4.12083	B. Frajman & P. Schönswetter	IB	0.411188	0.01	0.205594	3			2x
K395	Knautia	subscaposa	Boiss. & Reut.	Spain	42.9028	-4.12083	B. Frajman & P. Schönswetter	IB	0.416982	0.00414315	0.208491	5			2x
K396	Knautia	subscaposa	Boiss. & Reut.	Spain	42.8158	-4.61028	B. Frajman & P. Schönswetter	IB	0.418462	0.00570002	0.209231	5			2x
K397	Knautia	subscaposa	Boiss. & Reut.	Spain	42.8158	-4.61028	B. Frajman & P. Schönswetter	IB	0.423712	0.00072142	0.211856	5			2x
K398	Knautia	subscaposa	Boiss. & Reut.	Spain	42.7725	-3.89694	B. Frajman & P. Schönswetter	IB	0.413464	0.00317508	0.206732	5			2x
K399	Knautia	subscaposa	Boiss. & Reut.	Spain	42.32	-3.07778	B. Frajman & P. Schönswetter	IB	0.420223	0.000327595	0.210111	5			2x
K001	Knautia	travnicensis	Beck	Bosnia & Herzegovina	44.5322	16.3039	B. Frajman & P. Schönswetter	IB	0.77789	0.00303616	0.129648	5			6x
K002	Knautia	travnicensis	Beck	Bosnia & Herzegovina	44.5322	16.3039	B. Frajman & P. Schönswetter	IB	0.771177	0.0151908	0.12853	5			6x
K003	Knautia	travnicensis	Beck	Bosnia & Herzegovina	44.1892	16.3675	B. Frajman & P. Schönswetter	IB	0.263433	0.00360755	0.131717	10			2x
K059	Knautia	travnicensis	Beck	Bosnia & Herzegovina	44.5186	16.2567	B. Frajman & P. Schönswetter	IB	0.759437	0.0584411	0.126573	9			6x
K060	Knautia	travnicensis	Beck	Bosnia & Herzegovina	43.7933	17.1239	B. Frajman & P. Schönswetter	IB	0.526401	0.0119165	0.1316	10			4x
K089	Knautia	travnicensis	Beck	Bosnia & Herzegovina	44.1617	16.6078	R. Flatscher & D. Reich	IB	0.295898	0	0.147949	1			2x
K109	Knautia	travnicensis	Beck	Croatia	44.0418	16.4049	A. Alegro & S. Bogdanović	ZA	0.286554	0	0.143277	2			2x
K214	Knautia	travnicensis	Szabó	Bosnia & Herzegovina	43.9511	17.6213	M. Niketić	BEO	0.801943	0.0146552	0.133657	10			6x
K270	Knautia	travnicensis	Beck	Bosnia & Herzegovina	44.2704	17.6169	M. Niketić & G. Tomović	BEOU	0,798488089556914*	0.0110616		5			6x
K106	Knautia	velebitica	Szabó	Croatia	44.2637	15.6477	S. Bogdanović & I. Rešetnik	ZA	0.296235	0.00179547	0.148118	10			2x
K108	Knautia	velebitica	Szabó	Croatia	44.0102	16.4206	A. Alegro & S. Bogdanović	ZA	0.308463	0.00129471	0.154231	10			2x
K114	Knautia	velebitica	Szabó	Croatia	44.4261	15.9243	S. Bogdanović & I. Rešetnik	ZA	0.304223	0.0028917	0.152112	10	7.4868		2x
K128	Knautia	velebitica	Szabó	Croatia	44.116	16.0779	S. Bogdanović & I. Rešetnik	AGR	0.317635	0.00606119	0.158818	5			2x
K061	Knautia	velutina	Briq.	Italy	45.8431	10.6172	B. Frajman, R. Flatscher & P. Schönswetter	IB	0.306588	0.0012821	0.153294	10	7.80964	7.60826	2x
K062	Knautia	velutina	Briq.	Italy	45.75	10.4881	B. Frajman, R. Flatscher & P. Schönswetter	IB	0.299769	0.00274685	0.149885	10			2x
K359	Knautia	velutina	Briq.	Italy	45.9197	9.34444	C. Pachschwöll & G. M. Schneeweiß	IB	0.308518	0.00179355	0.154259	5			2x
K362	Knautia	velutina	Briq.	Italy	45.8403	10.6958	G. M. Schneeweiß	IB	0.303037	0.00286013	0.151519	5			2x
K363	Knautia	velutina	Briq.	Italy	45.77	10.4875	C. Pachschwöll, C. Gilli, M. Sonnleitner & G. M. Schneeweiß	IB	0.291653	0.00356213	0.145826	5			2x
K365	Knautia	velutina	Briq.	Italy	45.805	10.4058	C. Pachschwöll, C. Gilli, M. Sonnleitner & G. M. Schneeweiß	IB	0.299532	0.00990059	0.149766	5			2x
K004	Knautia	visianii	Szabó	Bosnia & Herzegovina	43.8164	16.8189	B. Frajman & P. Schönswetter	IB	0.294405	0.00245915	0.147203	10			2x
K011	Knautia	visianii	Szabó	Bosnia & Herzegovina	44.2003	17.4361	B. Frajman & P. Schönswetter	IB	0.290312	0.00484024	0.145156	5			2x
K063	Knautia	visianii	Szabó	Bosnia & Herzegovina	43.8164	16.8189	B. Frajman & P. Schönswetter	IB	0.294952	0	0.147476	1			2x
K064	Knautia	visianii	Szabó	Bosnia & Herzegovina	43.9633	17.93	P. Schönswetter, B. Frajman & D. Kutnjak	IB	0.303851	0.00119199	0.151925	10	7.6109	7.37327	2x
K067	Knautia	visianii	Szabó	Bosnia & Herzegovina	43.5814	18.525	P. Schönswetter, B. Frajman & D. Kutnjak	IB	0.299426	0.0011763	0.149713	10			2x
K069	Knautia	visianii	Szabó	Montenegro	42.7364	19.6531	P. Schönswetter, B. Frajman & D. Kutnjak	IB	0.289731	0.000676904	0.144866	6			2x
K070	Knautia	visianii	Szabó	Montenegro	42.4864	19.4664	P. Schönswetter, B. Frajman & D. Kutnjak	IB	0.289794	0.00644727	0.144897	10	7.45537	7.29348	2x
K071	Knautia	visianii	Szabó	Bosnia & Herzegovina	43.8128	17.0386	B. Frajman & P. Schönswetter	IB	0.29101	0.00134751	0.145505	5			2x
K074	Knautia	visianii	Szabó	Bosnia & Herzegovina	44.0272	17.3578	B. Frajman & P. Schönswetter	IB	0.287403	0.0041626	0.143702	10			2x
K201	Knautia	visianii	Szabó	Montenegro	42.5225	19.7922	D. Lakušić	BEOU	0.295227	0.00886902	0.147613	5			2x
K255	Knautia	visianii	Szabó	Montenegro	42.9794	19.0759	D. Lakušić & B. Lakušić	BEOU	0.285141	0.00194767	0.14257	5			2x
K261	Knautia	visianii	Szabó	Montenegro	42.5512	19.4728	M. Niketić	BEO	0.295703	0.00530238	0.147852	5			2x
K442	Knautia	visianii	Szabó	Montenegro	43.2653	18.8072	M. Štech	IB	0.293876	0.00189252	0.146938	5			2x
K256	Knautia	wagneri	Briq.	Macedonia	41.1461	22.163	M. Niketić & G. Tomović	BEOU	0.488474	0.00419479	0.122119	3			4x
*samples with low quality RGS, used only to determine ploidy level and not included in statistical analyses
** syn. K. salvadoris Sennen ex Szabó
